# Supplementary material for: A new species of Chalastonepsia Søli, 1996 (Diptera, Mycetophilidae) from Vietnam
Source: Biodivers Data J. 2025 Aug 7;13:e153645. doi: 10.3897/BDJ.13.e153645 (PMC12355186; doi:10.3897/BDJ.13.e153645)
Supplement: XML Treatment for Chalastonepsia vumanhi [file BDJ.13.e153645-treatment1.xml]

<!DOCTYPE tp:taxon-treatment
  PUBLIC "-//TaxonX//DTD Taxonomic Treatment Publishing DTD v0 20100105//EN" "tax-treatment-NSO.dtd">
<tp:taxon-treatment xmlns:tp="http://www.plazi.org/taxpub"><tp:treatment-meta><mixed-citation publication-type="journal"><person-group><name><surname>Kazandzhieva</surname><given-names>Svetlozara</given-names></name><name><surname>Langourov</surname><given-names>Mario</given-names></name><name><surname>Bechev</surname><given-names>Dimitar</given-names></name><name><surname>Nguyen</surname><given-names>Hieu Van</given-names></name></person-group><article-title>A new species of <italic><tp:taxon-name><tp:taxon-name-part taxon-name-part-type="genus" reg="Chalastonepsia">Chalastonepsia</tp:taxon-name-part></tp:taxon-name></italic> Søli, 1996 (<tp:taxon-name><tp:taxon-name-part taxon-name-part-type="order">Diptera</tp:taxon-name-part></tp:taxon-name>, <tp:taxon-name><tp:taxon-name-part taxon-name-part-type="family">Mycetophilidae</tp:taxon-name-part></tp:taxon-name>) from Vietnam</article-title><source>Biodivers Data J</source><day>07</day><month>08</month><year>2025</year><volume>13</volume><pub-id pub-id-type="doi">10.3897/BDJ.13.e153645</pub-id></mixed-citation></tp:treatment-meta><tp:nomenclature><tp:taxon-name>
            <object-id xmlns:xlink="http://www.w3.org/1999/xlink" content-type="arpha" xlink:type="simple">437EEE17-30DC-5621-8A87-4D2B3352084B</object-id>
            <tp:taxon-name-part taxon-name-part-type="genus">Chalastonepsia</tp:taxon-name-part>
            <tp:taxon-name-part taxon-name-part-type="species">vumanhi</tp:taxon-name-part>
            <object-id xmlns:xlink="http://www.w3.org/1999/xlink" content-type="zoobank" xlink:type="simple" object-id-type="ZooBank">D3116317-ACA4-4F52-9CD8-D98EE65FC0DB</object-id>
          </tp:taxon-name><tp:taxon-authority>Kazandzhieva</tp:taxon-authority><tp:taxon-status xmlns:xlink="http://www.w3.org/1999/xlink" xlink:type="simple">sp. nov.</tp:taxon-status></tp:nomenclature><tp:treatment-sec sec-type="materials"><title>Materials</title><list list-type="alpha-lower" list-content="occurrences"><list-item><p><bold>Type status:</bold> <named-content xmlns:xlink="http://www.w3.org/1999/xlink" content-type="dwc:typeStatus" xlink:type="simple">Holotype</named-content>. <bold>Occurrence:</bold> catalogNumber: <named-content xmlns:xlink="http://www.w3.org/1999/xlink" content-type="dwc:catalogNumber" xlink:type="simple">BG-NMNHS-ENT-000000019865</named-content>; recordedBy: <named-content xmlns:xlink="http://www.w3.org/1999/xlink" content-type="dwc:recordedBy" xlink:type="simple">Svetlozara Kazandzhieva</named-content>; individualCount: <named-content xmlns:xlink="http://www.w3.org/1999/xlink" content-type="dwc:individualCount" xlink:type="simple">1</named-content>; sex: <named-content xmlns:xlink="http://www.w3.org/1999/xlink" content-type="dwc:sex" xlink:type="simple">male</named-content>; lifeStage: <named-content xmlns:xlink="http://www.w3.org/1999/xlink" content-type="dwc:lifeStage" xlink:type="simple">adult</named-content>; preparations: <named-content xmlns:xlink="http://www.w3.org/1999/xlink" content-type="dwc:preparations" xlink:type="simple">In ethanol</named-content>; occurrenceID: <named-content xmlns:xlink="http://www.w3.org/1999/xlink" content-type="dwc:occurrenceID" xlink:type="simple">23E47D56-7971-56E6-ACE0-48E29A57875C</named-content>; <bold>Taxon:</bold> scientificName: <named-content xmlns:xlink="http://www.w3.org/1999/xlink" content-type="dwc:scientificName" xlink:type="simple"><tp:taxon-name><tp:taxon-name-part taxon-name-part-type="genus" reg="Chalastonepsia">Chalastonepsia</tp:taxon-name-part><tp:taxon-name-part taxon-name-part-type="species" reg="vumanhi">vumanhi</tp:taxon-name-part></tp:taxon-name></named-content>; order: <named-content xmlns:xlink="http://www.w3.org/1999/xlink" content-type="dwc:order" xlink:type="simple"><tp:taxon-name><tp:taxon-name-part taxon-name-part-type="order">Diptera</tp:taxon-name-part></tp:taxon-name></named-content>; family: <named-content xmlns:xlink="http://www.w3.org/1999/xlink" content-type="dwc:family" xlink:type="simple"><tp:taxon-name><tp:taxon-name-part taxon-name-part-type="family">Mycetophilidae</tp:taxon-name-part></tp:taxon-name></named-content>; genus: <named-content xmlns:xlink="http://www.w3.org/1999/xlink" content-type="dwc:genus" xlink:type="simple"><tp:taxon-name><tp:taxon-name-part taxon-name-part-type="genus">Chalastonepsia</tp:taxon-name-part></tp:taxon-name></named-content>; specificEpithet: <named-content xmlns:xlink="http://www.w3.org/1999/xlink" content-type="dwc:specificEpithet" xlink:type="simple"><tp:taxon-name><tp:taxon-name-part taxon-name-part-type="genus" reg="Chalastonepsia"/><tp:taxon-name-part taxon-name-part-type="species" reg="vumanhi">vumanhi</tp:taxon-name-part></tp:taxon-name></named-content>; scientificNameAuthorship: <named-content xmlns:xlink="http://www.w3.org/1999/xlink" content-type="dwc:scientificNameAuthorship" xlink:type="simple">Kazandzhieva</named-content>; <bold>Location:</bold> country: <named-content xmlns:xlink="http://www.w3.org/1999/xlink" content-type="dwc:country" xlink:type="simple">Vietnam</named-content>; stateProvince: <named-content xmlns:xlink="http://www.w3.org/1999/xlink" content-type="dwc:stateProvince" xlink:type="simple">Phu Tho</named-content>; verbatimLocality: <named-content xmlns:xlink="http://www.w3.org/1999/xlink" content-type="dwc:verbatimLocality" xlink:type="simple">Tam Dao NP, Tam Đảo, ab Chùa Vàng Tam Đảo</named-content>; verbatimElevation: <named-content xmlns:xlink="http://www.w3.org/1999/xlink" content-type="dwc:verbatimElevation" xlink:type="simple">1067 m</named-content>; verbatimLatitude: <named-content xmlns:xlink="http://www.w3.org/1999/xlink" content-type="dwc:verbatimLatitude" xlink:type="simple">21° 27.6348' N</named-content>; verbatimLongitude: <named-content xmlns:xlink="http://www.w3.org/1999/xlink" content-type="dwc:verbatimLongitude" xlink:type="simple">105° 38.9184' E</named-content>; verbatimSRS: <named-content xmlns:xlink="http://www.w3.org/1999/xlink" content-type="dwc:verbatimSRS" xlink:type="simple">WGS84</named-content>; decimalLatitude: <named-content xmlns:xlink="http://www.w3.org/1999/xlink" content-type="dwc:decimalLatitude" xlink:type="simple">21.46058</named-content>; decimalLongitude: <named-content xmlns:xlink="http://www.w3.org/1999/xlink" content-type="dwc:decimalLongitude" xlink:type="simple">105.64864</named-content>; <bold>Identification:</bold> identifiedBy: <named-content xmlns:xlink="http://www.w3.org/1999/xlink" content-type="dwc:identifiedBy" xlink:type="simple">Svetlozara Kazandzhieva</named-content>; dateIdentified: <named-content xmlns:xlink="http://www.w3.org/1999/xlink" content-type="dwc:dateIdentified" xlink:type="simple">2024</named-content>; <bold>Event:</bold> samplingProtocol: <named-content xmlns:xlink="http://www.w3.org/1999/xlink" content-type="dwc:samplingProtocol" xlink:type="simple">flight interception trap</named-content>; eventDate: <named-content xmlns:xlink="http://www.w3.org/1999/xlink" content-type="dwc:eventDate" xlink:type="simple">16-10-2023</named-content>; habitat: <named-content xmlns:xlink="http://www.w3.org/1999/xlink" content-type="dwc:habitat" xlink:type="simple">lower mountain dipterocarp forest</named-content>; <bold>Record Level:</bold> collectionID: <named-content xmlns:xlink="http://www.w3.org/1999/xlink" content-type="dwc:collectionID" xlink:type="simple">BG-NMNHS-ENT-000000019865</named-content>; institutionCode: <named-content xmlns:xlink="http://www.w3.org/1999/xlink" content-type="dwc:institutionCode" xlink:type="simple">NMNHS</named-content>; collectionCode: <named-content xmlns:xlink="http://www.w3.org/1999/xlink" content-type="dwc:collectionCode" xlink:type="simple">Insects</named-content>; basisOfRecord: <named-content xmlns:xlink="http://www.w3.org/1999/xlink" content-type="dwc:basisOfRecord" xlink:type="simple">PreservedSpecimen</named-content></p></list-item></list></tp:treatment-sec><tp:treatment-sec sec-type="Description"><title>Description</title><p><bold>Male</bold> Body length 2.4 mm</p><p><bold>Head</bold> (Fig. <xref ref-type="fig" rid="F12681649">2</xref>B): Head mostly dark brown, palpi, labella and occiput paler. Antennae yellow; scape, pedicel and the apical five flagellomeres slightly darkened. Ocelli three, virtually in one line, the median one about half the diameter of each lateral one, separated from eye margin and the median ocellus for a distance of about 1.5 times their own diameter. Eyes emarginate above base of antennae, covered with fine hairs. Frons bare. Face densely bristled, shield-like. Clypeus bare, rectangular, longer than broad, not longer than face. Mouthparts reduced, setose, with one visible palpomere. Antennae strongly pectinate, with 14 flagellomeres. Flagellomeres 1–9 each with long anterior projections (Fig. <xref ref-type="fig" rid="F12681649">2</xref>B). Flagellomere 10 only slightly extended, projection about half its diameter. Flagellum mostly light yellow, last 5 flagellomeres darker, flagellar projections apically darkened. Flagellomeres 11–14 not modified. All flagellar segments covered in fine setae about as long as the diameter of the projections apically. Scape and pedicel with some stronger short anterior bristles and less, but longer posterior bristles. Antenna about 1.2 times as long as thorax. Postcranium and genae bristled, with a distinct furrow between median ocellus and tip of the frontal tubercle. No suture present between eye margin and lateral ocellus.</p><p><bold>Thorax</bold>: Mostly dark brown; upper half of anepisternum paler, upper end of anepimeron light yellow, edges of the mediotergite paler. Anepimeral cleft distinct. Scutum evenly covered with relatively short setae (only three of them left, all the rest – lost), with two paler acrostichal stripes. No prescutal suture. Scutellum with a transverse row of 12–15 stronger setae (most of them lost) and with numerous weaker setae scattered over upper half. Mediotergite bare. Laterotergite with 12 setae medially, most of them lost. Anepisternum bare. Nine pro-episternal bristles present, 2–3 setae on anteprononutum. Pro-epimeron brown, bare, basisternum 1 light yellow, katepisternum brown, bare. Metanotum, metepimeron and metepisternum light yellow with no visible setae, except for one near base of halters. <bold>Wings</bold> (Fig. <xref ref-type="fig" rid="F12681649">2</xref>C): Length 2.3 mm, width 1.1 mm. Wing unmarked, hyaline, with dense irregularly arranged microtrichia, without macrotrichia, R<sub>1</sub> and R<sub>4+5</sub> with a line of setae above. Other postcostal veins without setae. C produced for about one third of the distance between R<sub>4+5</sub> and M<sub>1</sub>, hardly reaching wing tip. Sc long, ending in R<sub>1</sub> well before base of Rs. Rs distinct, about ¾ as long as crossvein r-m. M-branches reaching wing margin; M<sub>1</sub> about five times (5.5 times) as long as M-petiole, M<sub>2</sub> a little shorter. Point of furcation of CuA beyond base of crossvein r-m. M-petiole, M<sub>1</sub>, M<sub>2</sub> and M<sub>4</sub> weak; CuA more distinct. CuP faint, ending at about level of CuA-furcation, A<sub>1</sub> stronger ending before CuA-furcation. Halteres pale yellow, whitish, covered with short hairs, very fine at apical part. <bold>Legs</bold>: Entirely yellow, except for a dark apical patch on inner side of fore- and mid-coxae and predominantly on inner side of hind coxae. Hind coxae with a complete vertical row of setae (8 or 9) along outer hind margin. Fore tibia as long as fore femur. Spurs yellow, covered in short fine hairs. Spur formula after <xref ref-type="bibr" rid="B12681631">Vockeroth (1980)</xref>: 1.3; 1.25, 2.25; 1.2, 2. Antero-apical tibial organ of fore- and mid-tibia missing. Fine tibial and tarsal setae irregularly arranged, dark. Fore leg without strong bristles, except for 5–6 apically on tibia. Tibiae and tarsomeres 1–4 of mid- and hind leg with rather short, but distinct bristles, most of which arranged in lines, the longest about half as long as tibial diameter at apex. These bristles strongly modified, bearing 4–5 narrow leaf-like lateral processes (see fig. 8, <xref ref-type="bibr" rid="B12672987">Kallweit (1998)</xref>). Tarsal claws each with two larger and one smallеr ventral tooth. Empodium small. <bold>Abdomen</bold>: First segment pale yellow, other segments brown, subapically darker. Sternites 1 and 8 bare. Tergite 1, segments 2–7 and tergite 8 covered with dark setae, most of them lost. Sternites 2 to 6 each with a pair of pale yellow, well-defined, submedian lines. Sternite 6 with fold-lines on basal quarter only. Segments 6–8 reduced. <bold>Terminalia</bold> (Fig. <xref ref-type="fig" rid="F12681651">3</xref>A–C): Terminalia brown. Tergite 9 large, not fused with gonocoxites, about 1.8 times as wide as long; not rounded apically, straight, slightly concave; dorsally and apical quarter ventrally with setae. Cerci rounded, apically with few setae. Hypoproct rounded, not subtriangular, with 2–3 setae on either side of apex. Parameral apodemes long, curved outwards. Parameres with seven short setae near base. Parameres and aedeagus not clearly separable. Aedeagus stalk-like, elongate, narrow. Gonocoxites fused ventrally, with dark dense bristling, except for a bare median stripe. Posteromedially to gonocoxites, a pair of heavily sclerotised oval appendages, rounded apically with less distinct dent than in <italic><tp:taxon-name><tp:taxon-name-part taxon-name-part-type="genus" reg="Chalastonepsia">C.</tp:taxon-name-part><tp:taxon-name-part taxon-name-part-type="species" reg="hokkaidensis">hokkaidensis</tp:taxon-name-part></tp:taxon-name></italic> (see fig. 11, <xref ref-type="bibr" rid="B12672987">Kallweit (1998)</xref>), each with three short median bristles. Gonostylus small, 1.7 times longer than wide, apically convex, setose basally, with eight distinct setae subapically before the protruding apical part; bearing a brush of around 9–10 finger-like thick setae.</p><p><bold>Female</bold>. Unknown.</p></tp:treatment-sec><tp:treatment-sec sec-type="Diagnosis"><title>Diagnosis</title><p><italic><tp:taxon-name><tp:taxon-name-part taxon-name-part-type="genus" reg="Chalastonepsia">Chalastonepsia</tp:taxon-name-part><tp:taxon-name-part taxon-name-part-type="species" reg="vumanhi">vumanhi</tp:taxon-name-part></tp:taxon-name></italic> sp. nov. differs most conspicuously from the other representatives of the genus, by flagellomeres 1–9 with long anterior projection and details on the genitalia. The new species <italic><tp:taxon-name><tp:taxon-name-part taxon-name-part-type="genus" reg="Chalastonepsia">C.</tp:taxon-name-part><tp:taxon-name-part taxon-name-part-type="species" reg="vumanhi">vumanhi</tp:taxon-name-part></tp:taxon-name></italic> sp. nov. is closely related to <italic><tp:taxon-name><tp:taxon-name-part taxon-name-part-type="genus" reg="Chalastonepsia">C.</tp:taxon-name-part><tp:taxon-name-part taxon-name-part-type="species" reg="hokkaidensis">hokkaidensis</tp:taxon-name-part></tp:taxon-name></italic>, sharing the complex structure of the genitalia, but differing in the number of long anterior projections on flagellomeres (<italic><tp:taxon-name><tp:taxon-name-part taxon-name-part-type="genus" reg="Chalastonepsia">C.</tp:taxon-name-part><tp:taxon-name-part taxon-name-part-type="species" reg="hokkaidensis">hokkaidensis</tp:taxon-name-part></tp:taxon-name></italic> 1–10, <italic><tp:taxon-name><tp:taxon-name-part taxon-name-part-type="genus" reg="Chalastonepsia">C.</tp:taxon-name-part><tp:taxon-name-part taxon-name-part-type="species" reg="vumanhi">vumanhi</tp:taxon-name-part></tp:taxon-name></italic> sp. nov. 1–9), in the shape of T9 (in <italic><tp:taxon-name><tp:taxon-name-part taxon-name-part-type="genus" reg="Chalastonepsia">C.</tp:taxon-name-part><tp:taxon-name-part taxon-name-part-type="species" reg="hokkaidensis">hokkaidensis</tp:taxon-name-part></tp:taxon-name></italic> apically rounded and slightly tapering, in <italic><tp:taxon-name><tp:taxon-name-part taxon-name-part-type="genus" reg="Chalastonepsia">C.</tp:taxon-name-part><tp:taxon-name-part taxon-name-part-type="species" reg="vumanhi">vumanhi</tp:taxon-name-part></tp:taxon-name></italic> sp. nov. straight and slightly concave – Fig. <xref ref-type="fig" rid="F12681651">3</xref>D), the shape of hypoproct rounded apically, not subtriangular (Fig. <xref ref-type="fig" rid="F12681651">3</xref>D); shape of heavily sclerotised appendages more round, rounded apically with less distinct dent (Fig. <xref ref-type="fig" rid="F12681651">3</xref>C); parameral apodemes long and slightly curved outwards, parameres baring seven setae. Aedeagus more elongate and narrower, stalk-like (Fig. <xref ref-type="fig" rid="F12681651">3</xref>A). Gonostylus small, longer than wide apically convex with eight distinct setae subapically before the protruding apical part (Fig. <xref ref-type="fig" rid="F12681651">3</xref>B); subapically with a brush of around nine finger-like thick setae.</p><p>From <italic><tp:taxon-name><tp:taxon-name-part taxon-name-part-type="genus" reg="Chalastonepsia">C.</tp:taxon-name-part><tp:taxon-name-part taxon-name-part-type="species" reg="orientalis">orientalis</tp:taxon-name-part></tp:taxon-name></italic> Søli, it differs in having pectinate antennae, wing vein M<sub>2</sub> complete, a much shorter posterior fork, absence of an antero-apical organ on fore- and mid-tibia, presence of strong tibial setae and characteristics of the complex terminalia.</p><p>From <italic><tp:taxon-name><tp:taxon-name-part taxon-name-part-type="genus" reg="Chalastonepsia">C.</tp:taxon-name-part><tp:taxon-name-part taxon-name-part-type="species" reg="montana">montana</tp:taxon-name-part></tp:taxon-name></italic>, it differs in the number of long anterior projections on flagellomeres (<italic><tp:taxon-name><tp:taxon-name-part taxon-name-part-type="genus" reg="Chalastonepsia">C.</tp:taxon-name-part><tp:taxon-name-part taxon-name-part-type="species" reg="montana">montana</tp:taxon-name-part></tp:taxon-name></italic> 1–11, <italic><tp:taxon-name><tp:taxon-name-part taxon-name-part-type="genus" reg="Chalastonepsia">C.</tp:taxon-name-part><tp:taxon-name-part taxon-name-part-type="species" reg="vumanhi">vumanhi</tp:taxon-name-part></tp:taxon-name></italic> sp. nov. 1–9), colouration of the body (no yellow areas on scutum and lateral thoracic sclerites), presence of strong tibial bristles and details on the terminalia (different shape of T9 without setose medial protuberance and shape of gonostylus, gonocoxites, hypoproct and cerci broader and more rounded without long apical setae).</p><p>The new species differs from <italic><tp:taxon-name><tp:taxon-name-part taxon-name-part-type="genus" reg="Chalastonepsia">C.</tp:taxon-name-part><tp:taxon-name-part taxon-name-part-type="species" reg="nigricoxa">nigricoxa</tp:taxon-name-part></tp:taxon-name></italic> in the number and shape of long anterior projections on flagellomeres (in <italic><tp:taxon-name><tp:taxon-name-part taxon-name-part-type="genus" reg="Chalastonepsia">C.</tp:taxon-name-part><tp:taxon-name-part taxon-name-part-type="species" reg="nigricoxa">nigricoxa</tp:taxon-name-part></tp:taxon-name></italic> 1–8, in <italic><tp:taxon-name><tp:taxon-name-part taxon-name-part-type="genus" reg="Chalastonepsia">C.</tp:taxon-name-part><tp:taxon-name-part taxon-name-part-type="species" reg="vumanhi">vumanhi</tp:taxon-name-part></tp:taxon-name></italic> sp. nov. 1–9), colour patterns of thorax and abdomen, yellow coxae and details on terminalia (different shape of gonostylus, apical dark setae not bent, different shape of T9 without setose medial protuberance, hypoproct and cerci broader and more rounded without long apical setae).</p></tp:treatment-sec><tp:treatment-sec sec-type="Etymology"><title>Etymology</title><p>The new species is named after the Vietnamese acarologist Manh Quang Vu who helped organising the expedition in Tam Dao National Park where the material was collected.</p></tp:treatment-sec><tp:treatment-sec sec-type="Distribution"><title>Distribution</title><p>The species is known only from the type locality in northern Vietnam, but considering the wide distribution of the other species in the genus (<xref ref-type="bibr" rid="B12681572">Ševčík and Hippa 2010</xref>), it is possible that it is present in other localities in the Oriental Region.</p></tp:treatment-sec><tp:treatment-sec sec-type="Notes"><title>Notes</title><p>During subsequent handling, the specimen sustained additional damage, resulting in detachment of several legs. They are preserved in a separate microvial and include: one fore-leg (comprising femur, tibia and tarsus), two mid-legs (one of which remains partially attached to the specimen, but lacks distal tarsomeres) and two hind legs (one with missing tarsus).</p></tp:treatment-sec><tp:treatment-sec><!--Section generated to contain objects referenced in tp:taxon-treatment.--><fig id="F12681649" position="float" orientation="portrait"><object-id xmlns:xlink="http://www.w3.org/1999/xlink" content-type="arpha" xlink:type="simple">B2BD65F9-A997-5F40-A200-187BA374059C</object-id><object-id xmlns:xlink="http://www.w3.org/1999/xlink" content-type="doi" xlink:type="simple">10.3897/BDJ.13.e153645.figure1</object-id><label>Figure 2.</label><caption><p><italic><tp:taxon-name><tp:taxon-name-part taxon-name-part-type="genus" reg="Chalastonepsia">Chalastonepsia</tp:taxon-name-part><tp:taxon-name-part taxon-name-part-type="species" reg="vumanhi">vumanhi</tp:taxon-name-part></tp:taxon-name></italic> sp. nov. holotype, male (BG-NMNHS-ENT-000000019865). <bold>A</bold> habitus; <bold>B</bold> antennae; <bold>C</bold> wing. Scale bars: 1 mm (A, C); 0.1 mm (B).</p></caption><graphic xmlns:xlink="http://www.w3.org/1999/xlink" xlink:href="bdj-13-e153645-g002.png" position="float" id="oo_1280034.png" orientation="portrait" xlink:type="simple"><uri content-type="original_file" xlink:type="simple">https://binary.pensoft.net/fig/1280034</uri></graphic></fig><fig id="F12681651" position="float" orientation="portrait"><object-id xmlns:xlink="http://www.w3.org/1999/xlink" content-type="arpha" xlink:type="simple">BDDB7734-6B0F-5266-9BC1-D88548DC604C</object-id><object-id xmlns:xlink="http://www.w3.org/1999/xlink" content-type="doi" xlink:type="simple">10.3897/BDJ.13.e153645.figure3</object-id><label>Figure 3.</label><caption><p>Male terminalia of <italic><tp:taxon-name><tp:taxon-name-part taxon-name-part-type="genus" reg="Chalastonepsia">Chalastonepsia</tp:taxon-name-part><tp:taxon-name-part taxon-name-part-type="species" reg="vumanhi">vumanhi</tp:taxon-name-part></tp:taxon-name></italic> sp. nov. <bold>A</bold> ventral view of gonocoxal outline; <bold>B</bold> ventral view of gonostylus; <bold>C</bold> dorso-posterior view; <bold>D</bold> tergite 9 with hypoproct and cerci. Scale bars: 0.1 mm (A–C).</p><p>Abbreviations: gcx = gonocoxite, aed = aedeagus, pm = paramere, gcxa = gonocoxal apodeme, gst = gonostylus, hyp = hypoproct, tg 9 = tergite 9, cer = cercus.</p></caption><graphic xmlns:xlink="http://www.w3.org/1999/xlink" xlink:href="bdj-13-e153645-g003.png" position="float" id="oo_1280035.png" orientation="portrait" xlink:type="simple"><uri content-type="original_file" xlink:type="simple">https://binary.pensoft.net/fig/1280035</uri></graphic></fig></tp:treatment-sec><ref-list><ref id="B12681631"><element-citation xmlns:xlink="http://www.w3.org/1999/xlink" publication-type="article" xlink:type="simple"><person-group person-group-type="author"><name name-style="western"><surname>Vockeroth</surname><given-names>J. R.</given-names></name></person-group><year>1980</year><article-title>New genera and species of <tp:taxon-name><tp:taxon-name-part taxon-name-part-type="family">Mycetophilidae</tp:taxon-name-part></tp:taxon-name> (<tp:taxon-name><tp:taxon-name-part taxon-name-part-type="order">Diptera</tp:taxon-name-part></tp:taxon-name>) from the Holarctic region, with notes on other species</article-title><source>Canadian Entomologist</source><volume>112</volume><issue>6</issue><fpage>529</fpage><lpage>544</lpage><pub-id pub-id-type="doi">10.4039/Ent112529-6</pub-id></element-citation></ref><ref id="B12672987"><element-citation xmlns:xlink="http://www.w3.org/1999/xlink" publication-type="article" xlink:type="simple"><person-group person-group-type="author"><name name-style="western"><surname>Kallweit</surname><given-names>U.</given-names></name></person-group><year>1998</year><article-title>Notes on the genus <italic><tp:taxon-name><tp:taxon-name-part taxon-name-part-type="genus" reg="Metanepsia">Metanepsia</tp:taxon-name-part></tp:taxon-name></italic> Edwards and its relatives from East Asia (<tp:taxon-name><tp:taxon-name-part taxon-name-part-type="class">Insecta</tp:taxon-name-part></tp:taxon-name>: <tp:taxon-name><tp:taxon-name-part taxon-name-part-type="order">Diptera</tp:taxon-name-part></tp:taxon-name>: <tp:taxon-name><tp:taxon-name-part taxon-name-part-type="family">Mycetophilidae</tp:taxon-name-part></tp:taxon-name>).</article-title><source>Reichenbachia</source><volume>32</volume><fpage>341</fpage><lpage>353</lpage></element-citation></ref><ref id="B12681572"><element-citation xmlns:xlink="http://www.w3.org/1999/xlink" publication-type="article" xlink:type="simple"><person-group person-group-type="author"><name name-style="western"><surname>Ševčík</surname><given-names>J.</given-names></name><name name-style="western"><surname>Hippa</surname><given-names>H.</given-names></name></person-group><year>2010</year><article-title>New species of <italic><tp:taxon-name><tp:taxon-name-part taxon-name-part-type="genus" reg="Chalastonepsia">Chalastonepsia</tp:taxon-name-part></tp:taxon-name></italic> and <italic><tp:taxon-name><tp:taxon-name-part taxon-name-part-type="genus" reg="Pectinepsia">Pectinepsia</tp:taxon-name-part></tp:taxon-name></italic> gen. nov. (<tp:taxon-name><tp:taxon-name-part taxon-name-part-type="order">Diptera</tp:taxon-name-part></tp:taxon-name>: <tp:taxon-name><tp:taxon-name-part taxon-name-part-type="family">Mycetophilidae</tp:taxon-name-part></tp:taxon-name>) from the Oriental and Australasian Regions</article-title><source>Acta Entomologica Musei Nationalis Pragae</source><volume>50</volume><issue>2</issue><fpage>595</fpage><lpage>608</lpage></element-citation></ref></ref-list></tp:taxon-treatment>
